# Supplementary material for: Diagnostic Performance of Biomarkers for Perioperative Hypersensitivity Reactions in Adults: A Systematic Review and Meta-Analysis on Tryptase and Histamine Dosing
Source: Diagnostics (Basel). 2026 Mar 27;16(7):1013. doi: 10.3390/diagnostics16071013 (PMC13073476; doi:10.3390/diagnostics16071013)
Supplement: Supplementary file 1 [file diagnostics-16-01013-s001.zip]

Archive with 3 entries (3 files):
- Supplementary File S1 PRISMA_2020_checklist.pdf
- Supplementary File S1.pdf
- Supplementary File S2.pdf
